# Supplementary material for: Impaired Neutralizing Antibody Activity against B.1.617.2 (Delta) after Anti-SARS-CoV-2 Vaccination in Patients Receiving Anti-CD20 Therapy
Source: J Clin Med. 2022 Mar 21;11(6):1739. doi: 10.3390/jcm11061739 (PMC8952324; doi:10.3390/jcm11061739)
Supplement: Supplementary file 1 [file jcm-11-01739-s001.zip]

Archive with 1 entries (1 files):
- jcm-1610549-supplementary.pdf
